# Supplementary material for: Species-Specific Duplication of Surface Antigen Genes in Paramecium
Source: Microorganisms. 2022 Nov 30;10(12):2378. doi: 10.3390/microorganisms10122378 (PMC9788069; doi:10.3390/microorganisms10122378)
Supplement: Supplementary file 1 [file microorganisms-10-02378-s001.zip]

Archive with 1 entries (1 files):
- microorganisms-2029724-supplementary.rar
